# Supplementary material for: Towards Insect-Friendly Road Lighting—A Transdisciplinary Multi-Stakeholder Approach Involving Citizen Scientists
Source: Insects. 2021 Dec 14;12(12):1117. doi: 10.3390/insects12121117 (PMC8706979; doi:10.3390/insects12121117)
Supplement: Supplementary file 1 [file insects-12-01117-s001.zip]

Archive with 1 entries (1 files):
- insects-1484436-proofed-s.pdf
